# Supplementary material for: The influence of stand composition and season on canopy structure and understory light environment in different subtropical montane Pinus massoniana forests
Source: PeerJ. 2024 Mar 15;12:e17067. doi: 10.7717/peerj.17067 (PMC10946397; doi:10.7717/peerj.17067)
Supplement: Supplemental Information 2 [file peerj-12-17067-s002.csv]

raw data of fig. 2
Forest stand	Season	CO	LAI	TDir	TDif	TTot
PF	1	20.9	2.19	6.03	4.81	10.84
PF	1	26.88	1.46	10.05	6.46	16.51
PF	1	27.58	1.28	7.7	6.66	14.36
PF	1	28.31	1.39	8.7	6.61	15.31
PF	1	27.9	1.5	7.46	6.28	13.74
PF	1	26.71	1.46	6.87	6.68	13.56
PF	1	29.13	1.35	4.36	6.49	10.85
PF	1	30.72	1.19	6.49	7.33	13.82
PF	1	29.13	1.41	8.25	7.68	15.93
PF	1	26.99	1.56	4.05	6.08	10.13
PF	1	28	1.58	8.37	7.29	15.66
PF	1	26.47	1.61	7.92	6.96	14.89
PF	1	29.29	1.3	9.41	7.62	17.04
PF	1	30.55	1.27	8.76	7.51	16.27
PF	1	31.4	1.21	8.34	7.48	15.82
PF	1	31.72	1.18	6.7	7.29	13.98
PF	1	32.5	1.19	8.87	7.41	16.28
PF	1	27.69	1.46	7.32	6.42	13.73
PF	1	23.15	1.68	6.13	5.13	11.26
PF	1	24.35	1.68	6.3	4.98	11.28
PF	1	23.04	2.04	5.8	4.2	10
PF	1	24.94	1.48	5.2	5.76	10.95
PF	1	28.39	1.47	6.97	7.16	14.13
PF	1	29.44	1.34	7.08	7	14.09
PF	1	26.82	1.56	6.62	5.82	12.44
PF	1	30.85	1.34	6.24	6.82	13.05
PF	1	32.33	1.1	8.76	7.62	16.37
PF	1	25.22	1.64	5.85	5.12	10.97
PF	1	25.85	2.21	2.03	4.03	6.06
PF	1	33.72	1.16	6.48	7.93	14.41
PF	1	31.78	1.09	8.8	8.1	16.89
PF	1	31.27	1.27	6.43	7.33	13.76
PF	1	28.38	1.3	8.75	6.96	15.71
PF	1	22.81	2.08	4.56	4.44	9.01
PF	1	29.38	1.3	8.04	7	15.04
PF	1	26.73	1.4	7.08	6.2	13.28
PF	1	30.21	1.36	7.63	7.42	15.05
PF	1	30.09	1.21	8.08	7.53	15.61
PF	1	25.7	1.45	7.51	6.62	14.13
PF	1	24.3	1.86	3.26	5.03	8.29
PF	1	29.63	1.24	5.95	7.19	13.13
PF	1	30.62	1.08	10.18	7.2	17.38
PF	1	29.3	1.28	9.18	7.09	16.27
PF	1	28.1	1.52	7.09	5.97	13.06
PF	1	28.61	1.47	8.15	6.53	14.68
PF	1	30.06	1.34	5.92	7.17	13.09
PF	1	23.06	1.93	8.2	5.45	13.65
PF	1	29.8	1.24	7.35	7.57	14.92
PF	1	26.69	1.57	4.05	5.42	9.47
PF	1	28.18	1.52	6.31	7.4	13.71
PF	1	25.21	1.49	7.27	6.33	13.6
PF	1	25.61	1.41	6.75	5.96	12.7
PF	1	28.65	1.29	6.77	7.23	14
PF	1	29.83	1.24	7.51	6.81	14.32
PF	1	31.52	1.31	9.59	7.83	17.42
PF	1	30.01	1.48	9.06	7.33	16.39
PF	1	30.14	1.27	7.91	6.97	14.88
PF	1	31.93	1.23	6.63	7.5	14.14
PF	1	30.7	1.31	7.7	7.29	14.99
PF	1	29.87	1.2	7.21	7.46	14.67
PF	1	27.87	1.42	5.96	6.14	12.09
PF	1	30.38	1.23	7.64	7.27	14.91
PF	1	29.17	1.28	9.35	7.25	16.6
PF	1	28.53	1.49	7.66	7.18	14.83
PF	1	31.24	1.14	9.49	7.5	17
PF	1	33.85	1.06	8.47	8.19	16.67
PF	1	25.87	1.23	11.05	6.17	17.22
PF	1	24.27	1.7	7.45	5.48	12.94
PF	1	24.71	1.72	3.41	5.15	8.57
PF	1	32.39	1.16	7.73	8.19	15.92
PF	1	32.47	1.12	7.84	8.03	15.87
PF	1	30.87	1.19	8.55	7.37	15.92
PF	1	30.48	1.22	9.15	7.28	16.43
PF	1	29.33	1.17	8.34	7.61	15.95
PF	1	24.02	1.59	7.16	5.64	12.8
PF	1	31.72	1.14	8.85	7.95	16.8
PF	1	30.3	1.42	7.69	7.25	14.94
PF	1	30.73	1.25	6.49	7.04	13.52
PF	1	29.38	1.39	6.3	7.02	13.32
PF	1	28.95	1.41	6.47	6.96	13.43
PF	1	30.09	1.37	7.14	7.63	14.77
PF	1	25.73	1.55	8.23	6.52	14.75
PF	1	26.04	1.5	8.01	5.93	13.95
PF	1	26.09	1.41	6.57	6.21	12.78
PF	1	28.29	1.33	7.29	6.21	13.5
PF	1	29.4	1.32	4.64	7.16	11.81
PF	1	30.99	1.39	9.17	6.99	16.16
PF	1	28.07	1.95	5.69	5.57	11.27
PF	1	26.96	1.67	4.77	7.1	11.87
PF	1	29.38	1.54	7.02	7.76	14.77
PF	1	29.78	1.45	9.62	6.58	16.21
PF	1	30.05	1.6	9.19	6.77	15.96
PF	1	30.85	1.52	6.7	6.55	13.25
PF	1	29.52	1.6	6.75	6.29	13.04
PF	1	29.69	1.2	8.23	7.59	15.82
PF	1	29.98	1.27	7.72	7.46	15.17
PF	1	27.82	1.52	6.35	6.38	12.74
PF	1	32.73	1.19	11.76	7.9	19.66
PF	1	32.52	1.2	9.85	8.02	17.87
PF	1	31.55	1.26	9.42	7.57	16.99
PF	2	31.81	1.23	5.85	6.37	12.22
PF	2	30.81	1.32	5.15	5.63	10.77
PF	2	31.03	1.15	8.27	5.64	13.91
PF	2	31.96	1.09	7.37	5.93	13.3
PF	2	31.56	1.11	7.33	5.93	13.26
PF	2	30.25	1.34	6.33	5.67	12
PF	2	19.88	2.33	3.95	2.75	6.69
PF	2	23.44	1.78	3.59	3.51	7.1
PF	2	35.36	0.99	9.66	7.17	16.83
PF	2	35.41	1.1	7.47	7.21	14.68
PF	2	35.71	1.06	6.5	6.53	13.04
PF	2	33.58	0.98	4.43	6.38	10.81
PF	2	30.74	1.06	4.98	6.36	11.34
PF	2	24.72	1.47	6.17	4.73	10.9
PF	2	30.52	1.19	4.62	5.82	10.44
PF	2	30.83	1.26	6.58	5.72	12.3
PF	2	32.65	1.15	4.61	6.1	10.71
PF	2	32.6	1.09	4.66	5.96	10.62
PF	2	30.14	1.27	4.15	5.62	9.78
PF	2	26.97	1.44	4.7	5.12	9.82
PF	2	32.65	1.23	3.29	5.78	9.07
PF	2	29.13	1.56	6.08	4.76	10.83
PF	2	32.64	1.23	6.56	6.07	12.63
PF	2	31.44	1.25	6.58	5.75	12.33
PF	2	30.15	1.33	5.7	5.46	11.16
PF	2	31.1	1.35	6.23	5.6	11.83
PF	2	23.91	1.73	3.56	3.71	7.27
PF	2	32	1.21	7.9	5.67	13.57
PF	2	32.62	1.15	6.58	6.22	12.8
PF	2	35.16	1.08	8.23	6.1	14.33
PF	2	31.64	1.21	6.22	5.86	12.08
PF	2	33.62	1.25	3.99	5.91	9.9
PF	2	33.05	1.07	5	6.18	11.18
PF	2	31.25	1.31	4.78	5.59	10.37
PF	2	29.55	1.43	6.33	5.23	11.56
PF	2	30.34	1.21	5.04	5.3	10.34
PF	2	32.03	1.18	6.27	5.85	12.12
PF	2	30.3	1.34	6.79	5.95	12.74
PF	2	28.1	1.57	4.43	5.35	9.77
PF	2	27.9	1.58	4.41	5.31	9.71
PF	2	32.68	1.03	4.5	6.38	10.89
PF	2	31.99	1.11	5.22	6.14	11.36
PF	2	31.01	1.35	3.84	5.72	9.56
PF	2	31.21	1.2	7.27	5.43	12.7
PF	2	33.96	1.17	5.64	6.27	11.91
PF	2	27.29	1.49	5.01	4.99	10.01
PF	2	28.64	1.41	3.36	5.37	8.73
PF	2	31.75	1.28	5.27	5.42	10.69
PF	2	33.5	1.21	5.57	5.71	11.28
PF	2	32.87	1.18	6.81	5.95	12.76
PF	2	33.19	1.19	7.89	6.3	14.18
PF	2	32.56	1.2	6.03	6.05	12.08
PF	2	31.17	1.26	7.59	5.48	13.08
PF	2	28.57	1.36	6.35	5.23	11.58
PF	2	31.23	1.33	6.77	5.86	12.63
PF	2	31.81	1.21	5.39	6.18	11.57
PF	2	32.54	1.29	7.34	5.92	13.26
PF	2	33.51	1.04	7.32	6.17	13.49
PF	2	30.72	1.2	4.99	5.74	10.73
PF	2	27.79	1.43	7.01	5.54	12.54
PF	2	30.25	1.32	3.57	5.48	9.04
PF	2	30.95	1.11	4.39	5.91	10.29
PF	2	29.8	1.15	5.95	5.53	11.47
PF	2	26.11	1.48	5.89	4.58	10.46
PF	2	30.07	1.24	5.1	5.28	10.38
PF	2	31.75	1.07	5.32	5.81	11.13
PF	2	28.7	1.48	3.82	5.06	8.88
PF	2	31.4	1.2	4.51	5.81	10.32
PF	2	31.07	1.18	7.91	5.53	13.43
PF	2	31.04	1.27	4.07	5.35	9.42
PF	2	31.66	1.15	4	5.6	9.6
PF	2	30.58	1.26	5.18	5.71	10.89
PF	2	31.86	1.27	5.4	6.14	11.54
PF	2	33.34	1.2	6.39	5.91	12.3
PF	2	32.61	1.17	5.23	5.9	11.13
PF	2	28.8	1.4	7.11	5.46	12.57
PF	2	23.67	1.94	4.27	4.31	8.58
PF	2	31.09	1.43	5.42	5.63	11.04
PF	2	31.16	1.4	5.96	5.42	11.38
PF	2	29.89	1.36	7.19	5.08	12.27
PF	2	31.34	1.31	6.08	5.45	11.53
PF	2	30.69	1.26	3.35	5.51	8.86
PF	2	28.8	1.45	4.31	5.51	9.82
PF	2	22.21	2.02	3.84	3.51	7.35
PF	2	28.24	1.35	3.22	5.04	8.26
PF	2	29.4	1.32	2.54	5.26	7.81
PF	2	30.99	1.39	7.07	5.09	12.16
PF	2	28.07	1.95	3.59	3.67	7.27
PF	2	26.96	1.67	2.67	5.2	7.87
PF	2	29.38	1.54	4.92	5.86	10.77
PF	2	29.78	1.45	7.52	4.68	12.21
PF	2	30.05	1.6	7.09	4.87	11.96
PF	2	30.85	1.52	4.6	4.65	9.25
PF	2	29.52	1.6	4.65	4.39	9.04
PF	2	29.69	1.2	6.13	5.69	11.82
PF	2	29.98	1.27	5.62	5.56	11.17
PF	2	27.82	1.52	4.25	4.48	8.74
PF	2	32.73	1.19	9.66	6	15.66
PF	2	32.52	1.2	7.75	6.12	13.87
PF	2	31.55	1.26	7.32	5.67	12.99
MF	1	22.7	1.79	5.18	5.41	10.59
MF	1	30.33	1.44	7.76	6.21	13.97
MF	1	23.27	1.61	4.66	5.43	10.09
MF	1	25.57	1.66	5.89	5.74	11.63
MF	1	17.52	2.2	3.21	3.45	6.66
MF	1	20.96	2.08	5.2	4.93	10.13
MF	1	22.43	1.68	6.46	5.05	11.51
MF	1	22.25	2.04	4.81	4.24	9.05
MF	1	24.72	1.65	3.89	6.25	10.14
MF	1	25.93	1.76	5.12	5.26	10.39
MF	1	28.63	1.25	7.17	6.5	13.67
MF	1	21.2	1.85	4.9	4.22	9.13
MF	1	16.53	2.28	3.65	3.19	6.84
MF	1	21.16	1.77	6.84	5.23	12.07
MF	1	22.73	1.52	5.25	5.19	10.44
MF	1	25.46	1.5	8.22	6.91	15.12
MF	1	21.65	1.76	7.45	5.62	13.06
MF	1	20.96	1.86	5.71	4.98	10.69
MF	1	21.77	1.78	5.98	5.38	11.35
MF	1	21.57	1.67	4.76	4.69	9.45
MF	1	27.92	1.38	5.25	6.02	11.27
MF	1	18.5	2.01	5.53	3.92	9.45
MF	1	21.91	1.92	5.46	4.68	10.14
MF	1	24.7	1.42	6.86	5.99	12.85
MF	1	23.77	1.49	3.09	5.51	8.6
MF	1	24.71	1.43	11.23	7.22	18.44
MF	1	20.21	1.97	4.58	3.96	8.54
MF	1	21.34	1.91	6.04	4.89	10.94
MF	1	25.8	1.64	4.7	5.05	9.75
MF	1	23.15	1.69	6.46	5.76	12.23
MF	1	20.55	1.89	3.59	4.27	7.86
MF	1	21.83	1.66	5.85	5.26	11.11
MF	1	19.58	1.98	4.86	3.92	8.78
MF	1	24.17	1.58	3.35	5.09	8.44
MF	1	24.24	1.85	4.21	5.05	9.26
MF	1	25.69	1.28	7.81	6.11	13.92
MF	1	25.84	1.32	8.31	7.12	15.43
MF	1	18.02	2.12	4.37	4.02	8.39
MF	1	24.17	1.57	4.92	5.61	10.54
MF	1	22.55	1.41	6.72	5.73	12.45
MF	1	18.39	2.16	4.43	3.6	8.03
MF	1	21.95	1.63	3.52	4.93	8.44
MF	1	19.21	1.93	4.68	4.27	8.95
MF	1	20.09	1.66	3.28	4.86	8.14
MF	1	19.66	2.14	7.72	5.02	12.74
MF	1	23.21	1.66	4.46	4.86	9.32
MF	1	22.46	1.72	5.79	5.44	11.23
MF	1	21.08	1.98	3.79	4.59	8.38
MF	1	26.69	1.46	9.02	7.11	16.14
MF	1	25.13	1.46	6.91	5.82	12.73
MF	1	21.81	1.76	5.62	5.73	11.36
MF	1	19.82	1.96	6.01	4.27	10.28
MF	1	21.1	1.8	4.41	4.53	8.94
MF	1	23.07	1.81	7.46	6	13.46
MF	1	24.42	2.54	2.43	3.74	6.17
MF	1	24.93	1.51	2.47	5.7	8.17
MF	1	21.79	1.86	6.16	5	11.16
MF	1	22.36	1.53	4.42	5.21	9.63
MF	1	23.69	1.51	4.76	6.14	10.9
MF	1	22.44	1.55	9.58	5.48	15.06
MF	1	23.27	1.86	9.45	7.01	16.46
MF	1	24.14	1.28	8.29	6.49	14.78
MF	1	20.88	1.77	6.13	4.98	11.11
MF	1	23.62	1.7	7.52	6.2	13.71
MF	1	24.58	1.48	7.63	6.31	13.94
MF	1	22.05	1.96	4.6	4.5	9.1
MF	1	22.75	1.5	6.32	5.24	11.56
MF	1	19.97	1.75	4.67	4.54	9.21
MF	1	21.98	1.88	2.35	4.62	6.97
MF	1	21.98	1.88	2.35	4.62	6.97
MF	1	21.62	1.74	5.76	5.43	11.18
MF	1	20.81	1.75	6.78	4.8	11.58
MF	1	23.71	1.57	6.05	5.36	11.41
MF	1	20.2	1.92	6.31	4.69	11
MF	1	23.33	1.69	3.61	4.8	8.41
MF	1	20.5	1.8	4.12	4.58	8.7
MF	1	25.71	1.27	5.21	6.69	11.9
MF	1	23.81	1.45	10.23	6.53	16.77
MF	1	21.31	1.63	3.8	4.86	8.66
MF	1	23.24	1.55	3.35	5.39	8.74
MF	1	19.86	1.95	5.85	4.8	10.65
MF	1	21.42	1.48	3.31	5.37	8.68
MF	1	17.51	1.97	4.59	4.99	9.58
MF	1	22.08	1.64	6.9	5.58	12.48
MF	1	17.74	2.04	3.65	3.74	7.39
MF	1	28.35	1.59	5.68	6.39	12.08
MF	1	15.94	2.47	3.37	3.53	6.9
MF	1	25.77	1.52	7.22	5.77	12.99
MF	1	18.54	1.87	3.8	4.2	8
MF	1	23.12	1.68	6.56	4.95	11.51
MF	1	30.56	1.11	7.37	8.13	15.5
MF	1	22.01	1.56	6.04	5.83	11.87
MF	1	21.66	2.3	2.72	3.7	6.42
MF	1	35.15	1.31	5.9	6.87	12.77
MF	1	30.98	1.37	5.71	6.21	11.92
MF	1	28.43	1.18	9.52	7.14	16.65
MF	1	26.61	1.73	4.88	5.15	10.04
MF	1	28.42	1.35	5.77	7.21	12.98
MF	1	23.8	1.37	8.12	6.02	14.14
MF	1	20.09	1.94	4.28	4.15	8.43
MF	2	27.12	1.38	4.56	4.79	9.35
MF	2	27.34	1.41	6.25	4.85	11.1
MF	2	24.9	1.49	5.28	4.35	9.63
MF	2	29.82	1.37	7.02	5.34	12.37
MF	2	24.95	1.51	4.02	4.17	8.19
MF	2	25.13	1.74	4.82	4.92	9.74
MF	2	24.5	1.55	6.05	4.27	10.32
MF	2	23.06	1.97	4.42	3.34	7.76
MF	2	25.74	1.59	5.62	4.51	10.12
MF	2	24.76	2.13	3.14	3.48	6.63
MF	2	25.48	1.54	1.84	4.23	6.06
MF	2	28.12	1.34	2.67	5.35	8.02
MF	2	27.65	1.37	2.26	5.35	7.61
MF	2	29.83	1.28	4.3	5.62	9.92
MF	2	26.77	1.47	5.09	5.34	10.43
MF	2	27.77	1.29	3.66	4.89	8.55
MF	2	26.66	1.57	3.96	4.17	8.12
MF	2	25.09	1.96	2.62	3.61	6.23
MF	2	21.79	2.06	4.11	3.04	7.15
MF	2	23.9	1.62	2.95	4.38	7.34
MF	2	26.25	1.36	4.41	4.92	9.33
MF	2	24.66	1.52	3.66	4.24	7.9
MF	2	25.16	1.79	4.19	3.78	7.97
MF	2	28.48	1.53	3.18	5.16	8.33
MF	2	29.1	1.17	5.95	5.51	11.46
MF	2	29.64	1.31	3.17	6.66	9.83
MF	2	23.51	1.74	4.04	3.91	7.95
MF	2	25.04	1.68	3.99	4.4	8.39
MF	2	29.95	1.54	2.19	4.62	6.81
MF	2	26.55	1.69	4.74	4	8.75
MF	2	24.05	1.48	2.7	5.09	7.78
MF	2	29.79	1.24	3.35	5.29	8.64
MF	2	25.76	1.72	5.38	4.57	9.95
MF	2	32.13	1.07	7.4	6.78	14.17
MF	2	26.06	1.39	6.67	4.74	11.41
MF	2	18.76	2.31	2.19	3.55	5.73
MF	2	25.81	1.67	2	4.17	6.18
MF	2	25.69	1.73	6	4.11	10.12
MF	2	26.06	1.47	5.08	4.62	9.71
MF	2	22.25	1.91	3.87	3.63	7.5
MF	2	21.55	1.81	2.43	3.51	5.95
MF	2	24.42	1.77	7.12	3.82	10.94
MF	2	17.89	2.34	4.67	2.61	7.28
MF	2	23.09	1.56	7.07	3.94	11
MF	2	28.29	1.44	5.07	6.01	11.08
MF	2	34.24	1.11	9.2	5.69	14.88
MF	2	26.32	1.54	5.8	4.55	10.35
MF	2	28.63	1.57	3.81	5.08	8.89
MF	2	29.1	1.48	4.91	5.59	10.5
MF	2	28.43	1.61	2.98	4.89	7.88
MF	2	33.45	1.17	8.82	6.74	15.57
MF	2	21.91	1.66	4.54	3.87	8.41
MF	2	29.29	1.21	4.98	5.31	10.29
MF	2	28.12	1.35	4.72	5.58	10.3
MF	2	29.25	1.37	2.05	5.47	7.53
MF	2	23.74	2.25	3.49	3.17	6.66
MF	2	26.5	1.55	3.3	4.93	8.22
MF	2	22.13	1.88	3.63	3.72	7.35
MF	2	22.86	1.73	4.44	3.92	8.35
MF	2	20.97	2	2.56	3.69	6.26
MF	2	31.55	1.43	5.79	6.62	12.4
MF	2	27.36	1.24	3.93	4.94	8.87
MF	2	24.29	1.61	3.75	4.43	8.18
MF	2	29.03	1.36	4.08	5.85	9.94
MF	2	32.06	1.35	2.85	6.19	9.05
MF	2	28	1.45	4.38	4.69	9.07
MF	2	27.7	1.43	5.78	4.65	10.42
MF	2	25.57	1.58	4.41	4.26	8.67
MF	2	18.51	2.11	2.76	2.94	5.7
MF	2	24.99	1.83	5.12	4.36	9.47
MF	2	30.19	1.39	3.06	5.13	8.19
MF	2	29.71	1.42	3.22	5.3	8.52
MF	2	27.92	1.25	7.75	5.2	12.95
MF	2	32.43	1.1	4.92	6.49	11.41
MF	2	29.19	1.36	4.1	5.42	9.52
MF	2	31.81	1.31	4.86	5.2	10.07
MF	2	29.41	1.46	5.15	5.07	10.21
MF	2	27.39	1.48	3.51	4.67	8.17
MF	2	24.91	1.75	3.51	3.86	7.37
MF	2	23.83	1.73	5.99	4.08	10.07
MF	2	27.38	1.78	2.66	4.52	7.19
MF	2	27.31	1.55	5.58	4.3	9.88
MF	2	32.25	1.11	4.89	6.2	11.08
MF	2	26.88	1.36	6.94	5.17	12.11
MF	2	25.74	1.39	5.27	4.76	10.03
MF	2	20.87	1.89	4.63	3.8	8.44
MF	2	24.82	1.92	3.48	3.92	7.41
MF	2	23.54	1.86	5.18	4.19	9.37
MF	2	28.18	1.65	4.69	4.24	8.93
MF	2	28.06	1.81	4.05	3.92	7.97
MF	2	27.57	1.56	6.34	4.68	11.01
MF	2	32.66	1.08	8.14	5.88	14.03
MF	2	30.9	1.26	5.14	5.5	10.64
MF	2	26.58	1.65	4.75	3.99	8.75
MF	2	28.43	1.11	7.06	6	13.06
MF	2	28.37	1.31	4.8	4.93	9.72
MF	2	26.56	1.54	4.49	4.25	8.74
MF	2	23.68	1.83	2.4	3.54	5.94
MF	2	31.22	1.16	6.17	6.22	12.39
MF	2	28.04	1.47	4.34	5.68	10.02
