# Supplementary material for: The influence of stand composition and season on canopy structure and understory light environment in different subtropical montane Pinus massoniana forests
Source: PeerJ. 2024 Mar 15;12:e17067. doi: 10.7717/peerj.17067 (PMC10946397; doi:10.7717/peerj.17067)
Supplement: Supplemental Information 4 [file peerj-12-17067-s004.csv]

raw data of Fig. 4
Cells	Forest stand	n	e	Tdir_summer	Tdif_summer	Ttot_summer	Tdir_winter	Tdif_winter	Ttot_winter
1	MF	2984523.592	391080.9139	5.18	5.41	10.59	4.56	4.79	9.35
2	MF	2984520.069	391077.3658	7.76	6.21	13.97	6.25	4.85	11.1
3	MF	2984516.546	391073.8177	4.66	5.43	10.09	5.28	4.35	9.63
4	MF	2984513.023	391070.2696	5.89	5.74	11.63	7.02	5.34	12.37
5	MF	2984509.5	391066.7215	3.21	3.45	6.66	4.02	4.17	8.19
6	MF	2984505.977	391063.1734	5.2	4.93	10.13	4.82	4.92	9.74
7	MF	2984502.455	391059.6253	6.46	5.05	11.51	6.05	4.27	10.32
8	MF	2984498.932	391056.0772	4.81	4.24	9.05	4.42	3.34	7.76
9	MF	2984495.409	391052.5291	3.89	6.25	10.14	5.62	4.51	10.12
10	MF	2984491.886	391048.981	5.12	5.26	10.39	3.14	3.48	6.63
11	MF	2984527.14	391077.391	7.17	6.5	13.67	1.84	4.23	6.06
12	MF	2984523.617	391073.8429	4.9	4.22	9.13	2.67	5.35	8.02
13	MF	2984520.094	391070.2948	3.65	3.19	6.84	2.26	5.35	7.61
14	MF	2984516.571	391066.7467	6.84	5.23	12.07	4.3	5.62	9.92
15	MF	2984513.048	391063.1986	5.25	5.19	10.44	5.09	5.34	10.43
16	MF	2984509.526	391059.6505	8.22	6.91	15.12	3.66	4.89	8.55
17	MF	2984506.003	391056.1024	7.45	5.62	13.06	3.96	4.17	8.12
18	MF	2984502.48	391052.5543	5.71	4.98	10.69	2.62	3.61	6.23
19	MF	2984498.957	391049.0062	5.98	5.38	11.35	4.11	3.04	7.15
20	MF	2984495.434	391045.4581	4.76	4.69	9.45	2.95	4.38	7.34
21	MF	2984530.688	391073.8681	5.25	6.02	11.27	4.41	4.92	9.33
22	MF	2984527.165	391070.32	5.53	3.92	9.45	3.66	4.24	7.9
23	MF	2984523.642	391066.7719	5.46	4.68	10.14	4.19	3.78	7.97
24	MF	2984520.119	391063.2238	6.86	5.99	12.85	3.18	5.16	8.33
25	MF	2984516.597	391059.6757	3.09	5.51	8.6	5.95	5.51	11.46
26	MF	2984513.074	391056.1275	11.23	7.22	18.44	3.17	6.66	9.83
27	MF	2984509.551	391052.5794	4.58	3.96	8.54	4.04	3.91	7.95
28	MF	2984506.028	391049.0313	6.04	4.89	10.94	3.99	4.4	8.39
29	MF	2984502.505	391045.4832	4.7	5.05	9.75	2.19	4.62	6.81
30	MF	2984498.982	391041.9351	6.46	5.76	12.23	4.74	4	8.75
31	MF	2984534.236	391070.3451	3.59	4.27	7.86	2.7	5.09	7.78
32	MF	2984530.713	391066.797	5.85	5.26	11.11	3.35	5.29	8.64
33	MF	2984527.19	391063.2489	4.86	3.92	8.78	5.38	4.57	9.95
34	MF	2984523.668	391059.7008	3.35	5.09	8.44	7.4	6.78	14.17
35	MF	2984520.145	391056.1527	4.21	5.05	9.26	6.67	4.74	11.41
36	MF	2984516.622	391052.6046	7.81	6.11	13.92	2.19	3.55	5.73
37	MF	2984513.099	391049.0565	8.31	7.12	15.43	2	4.17	6.18
38	MF	2984509.576	391045.5084	4.37	4.02	8.39	6	4.11	10.12
39	MF	2984506.053	391041.9603	4.92	5.61	10.54	5.08	4.62	9.71
40	MF	2984502.53	391038.4122	6.72	5.73	12.45	3.87	3.63	7.5
41	MF	2984537.784	391066.8222	4.43	3.6	8.03	2.43	3.51	5.95
42	MF	2984534.262	391063.2741	3.52	4.93	8.44	7.12	3.82	10.94
43	MF	2984530.739	391059.726	4.68	4.27	8.95	4.67	2.61	7.28
44	MF	2984527.216	391056.1779	3.28	4.86	8.14	7.07	3.94	11
45	MF	2984523.693	391052.6298	7.72	5.02	12.74	5.07	6.01	11.08
46	MF	2984520.17	391049.0817	4.46	4.86	9.32	9.2	5.69	14.88
47	MF	2984516.647	391045.5336	5.79	5.44	11.23	5.8	4.55	10.35
48	MF	2984513.124	391041.9855	3.79	4.59	8.38	3.81	5.08	8.89
49	MF	2984509.601	391038.4374	9.02	7.11	16.14	4.91	5.59	10.5
50	MF	2984506.078	391034.8893	6.91	5.82	12.73	2.98	4.89	7.88
51	MF	2984541.333	391063.2993	5.62	5.73	11.36	8.82	6.74	15.57
52	MF	2984537.81	391059.7512	6.01	4.27	10.28	4.54	3.87	8.41
53	MF	2984534.287	391056.2031	4.41	4.53	8.94	4.98	5.31	10.29
54	MF	2984530.764	391052.655	7.46	6	13.46	4.72	5.58	10.3
55	MF	2984527.241	391049.1069	2.43	3.74	6.17	2.05	5.47	7.53
56	MF	2984523.718	391045.5588	2.47	5.7	8.17	3.49	3.17	6.66
57	MF	2984520.195	391042.0107	6.16	5	11.16	3.3	4.93	8.22
58	MF	2984516.672	391038.4626	4.42	5.21	9.63	3.63	3.72	7.35
59	MF	2984513.149	391034.9145	4.76	6.14	10.9	4.44	3.92	8.35
60	MF	2984509.626	391031.3664	9.58	5.48	15.06	2.56	3.69	6.26
61	MF	2984544.881	391059.7764	9.45	7.01	16.46	5.79	6.62	12.4
62	MF	2984541.358	391056.2283	8.29	6.49	14.78	3.93	4.94	8.87
63	MF	2984537.835	391052.6802	6.13	4.98	11.11	3.75	4.43	8.18
64	MF	2984534.312	391049.1321	7.52	6.2	13.71	4.08	5.85	9.94
65	MF	2984530.789	391045.584	7.63	6.31	13.94	2.85	6.19	9.05
66	MF	2984527.266	391042.0359	4.6	4.5	9.1	4.38	4.69	9.07
67	MF	2984523.743	391038.4878	6.32	5.24	11.56	5.78	4.65	10.42
68	MF	2984520.22	391034.9397	4.67	4.54	9.21	4.41	4.26	8.67
69	MF	2984516.697	391031.3916	2.35	4.62	6.97	2.76	2.94	5.7
70	MF	2984513.174	391027.8435	2.35	4.62	6.97	5.12	4.36	9.47
71	MF	2984548.429	391056.2535	5.76	5.43	11.18	3.06	5.13	8.19
72	MF	2984544.906	391052.7053	6.78	4.8	11.58	3.22	5.3	8.52
73	MF	2984541.383	391049.1572	6.05	5.36	11.41	7.75	5.2	12.95
74	MF	2984537.86	391045.6091	6.31	4.69	11	4.92	6.49	11.41
75	MF	2984534.337	391042.061	3.61	4.8	8.41	4.1	5.42	9.52
76	MF	2984530.814	391038.5129	4.12	4.58	8.7	4.86	5.2	10.07
77	MF	2984527.291	391034.9648	5.21	6.69	11.9	5.15	5.07	10.21
78	MF	2984523.768	391031.4167	10.23	6.53	16.77	3.51	4.67	8.17
79	MF	2984520.245	391027.8686	3.8	4.86	8.66	3.51	3.86	7.37
80	MF	2984516.722	391024.3205	3.35	5.39	8.74	5.99	4.08	10.07
81	MF	2984551.977	391052.7305	5.85	4.8	10.65	2.66	4.52	7.19
82	MF	2984548.454	391049.1824	3.31	5.37	8.68	5.58	4.3	9.88
83	MF	2984544.931	391045.6343	4.59	4.99	9.58	4.89	6.2	11.08
84	MF	2984541.408	391042.0862	6.9	5.58	12.48	6.94	5.17	12.11
85	MF	2984537.885	391038.5381	3.65	3.74	7.39	5.27	4.76	10.03
86	MF	2984534.362	391034.99	5.68	6.39	12.08	4.63	3.8	8.44
87	MF	2984530.839	391031.4419	3.37	3.53	6.9	3.48	3.92	7.41
88	MF	2984527.316	391027.8938	7.22	5.77	12.99	5.18	4.19	9.37
89	MF	2984523.793	391024.3457	3.8	4.2	8	4.69	4.24	8.93
90	MF	2984520.271	391020.7976	6.56	4.95	11.51	4.05	3.92	7.97
91	MF	2984555.525	391049.2076	7.37	8.13	15.5	6.34	4.68	11.01
92	MF	2984552.002	391045.6595	6.04	5.83	11.87	8.14	5.88	14.03
93	MF	2984548.479	391042.1114	2.72	3.7	6.42	5.14	5.5	10.64
94	MF	2984544.956	391038.5633	5.9	6.87	12.77	4.75	3.99	8.75
95	MF	2984541.433	391035.0152	5.71	6.21	11.92	7.06	6	13.06
96	MF	2984537.91	391031.4671	9.52	7.14	16.65	4.8	4.93	9.72
97	MF	2984534.387	391027.919	4.88	5.15	10.04	4.49	4.25	8.74
98	MF	2984530.864	391024.3709	5.77	7.21	12.98	2.4	3.54	5.94
99	MF	2984527.342	391020.8228	8.12	6.02	14.14	6.17	6.22	12.39
100	MF	2984523.819	391017.2747	4.28	4.15	8.43	4.34	5.68	10.02
1	PF	2984264.756	391268.6787	6.03	4.81	10.84	5.85	6.37	12.22
2	PF	2984262.54	391273.1606	10.05	6.46	16.51	5.15	5.63	10.77
3	PF	2984260.323	391277.6425	7.7	6.66	14.36	8.27	5.64	13.91
4	PF	2984258.107	391282.1244	8.7	6.61	15.31	7.37	5.93	13.3
5	PF	2984255.891	391286.6063	7.46	6.28	13.74	7.33	5.93	13.26
6	PF	2984253.674	391291.0882	6.87	6.68	13.56	6.33	5.67	12
7	PF	2984251.458	391295.5701	4.36	6.49	10.85	3.95	2.75	6.69
8	PF	2984249.241	391300.052	6.49	7.33	13.82	3.59	3.51	7.1
9	PF	2984247.025	391304.5339	8.25	7.68	15.93	9.66	7.17	16.83
10	PF	2984244.809	391309.0158	4.05	6.08	10.13	7.47	7.21	14.68
11	PF	2984269.238	391270.8951	8.37	7.29	15.66	6.5	6.53	13.04
12	PF	2984267.022	391275.377	7.92	6.96	14.89	4.43	6.38	10.81
13	PF	2984264.805	391279.8589	9.41	7.62	17.04	4.98	6.36	11.34
14	PF	2984262.589	391284.3408	8.76	7.51	16.27	6.17	4.73	10.9
15	PF	2984260.373	391288.8227	8.34	7.48	15.82	4.62	5.82	10.44
16	PF	2984258.156	391293.3046	6.7	7.29	13.98	6.58	5.72	12.3
17	PF	2984255.94	391297.7865	8.87	7.41	16.28	4.61	6.1	10.71
18	PF	2984253.723	391302.2684	7.32	6.42	13.73	4.66	5.96	10.62
19	PF	2984251.507	391306.7504	6.13	5.13	11.26	4.15	5.62	9.78
20	PF	2984249.29	391311.2323	6.3	4.98	11.28	4.7	5.12	9.82
21	PF	2984273.72	391273.1116	5.8	4.2	10	3.29	5.78	9.07
22	PF	2984271.504	391277.5935	5.2	5.76	10.95	6.08	4.76	10.83
23	PF	2984269.287	391282.0754	6.97	7.16	14.13	6.56	6.07	12.63
24	PF	2984267.071	391286.5573	7.08	7	14.09	6.58	5.75	12.33
25	PF	2984264.854	391291.0392	6.62	5.82	12.44	5.7	5.46	11.16
26	PF	2984262.638	391295.5211	6.24	6.82	13.05	6.23	5.6	11.83
27	PF	2984260.422	391300.003	8.76	7.62	16.37	3.56	3.71	7.27
28	PF	2984258.205	391304.4849	5.85	5.12	10.97	7.9	5.67	13.57
29	PF	2984255.989	391308.9668	2.03	4.03	6.06	6.58	6.22	12.8
30	PF	2984253.772	391313.4487	6.48	7.93	14.41	8.23	6.1	14.33
31	PF	2984278.202	391275.328	8.8	8.1	16.89	6.22	5.86	12.08
32	PF	2984275.986	391279.8099	6.43	7.33	13.76	3.99	5.91	9.9
33	PF	2984273.769	391284.2918	8.75	6.96	15.71	5	6.18	11.18
34	PF	2984271.553	391288.7737	4.56	4.44	9.01	4.78	5.59	10.37
35	PF	2984269.336	391293.2556	8.04	7	15.04	6.33	5.23	11.56
36	PF	2984267.12	391297.7375	7.08	6.2	13.28	5.04	5.3	10.34
37	PF	2984264.904	391302.2194	7.63	7.42	15.05	6.27	5.85	12.12
38	PF	2984262.687	391306.7013	8.08	7.53	15.61	6.79	5.95	12.74
39	PF	2984260.471	391311.1832	7.51	6.62	14.13	4.43	5.35	9.77
40	PF	2984258.254	391315.6651	3.26	5.03	8.29	4.41	5.31	9.71
41	PF	2984282.684	391277.5444	5.95	7.19	13.13	4.5	6.38	10.89
42	PF	2984280.468	391282.0263	10.18	7.2	17.38	5.22	6.14	11.36
43	PF	2984278.251	391286.5082	9.18	7.09	16.27	3.84	5.72	9.56
44	PF	2984276.035	391290.9901	7.09	5.97	13.06	7.27	5.43	12.7
45	PF	2984273.818	391295.472	8.15	6.53	14.68	5.64	6.27	11.91
46	PF	2984271.602	391299.9539	5.92	7.17	13.09	5.01	4.99	10.01
47	PF	2984269.385	391304.4358	8.2	5.45	13.65	3.36	5.37	8.73
48	PF	2984267.169	391308.9177	7.35	7.57	14.92	5.27	5.42	10.69
49	PF	2984264.953	391313.3996	4.05	5.42	9.47	5.57	5.71	11.28
50	PF	2984262.736	391317.8815	6.31	7.4	13.71	6.81	5.95	12.76
51	PF	2984287.166	391279.7608	7.27	6.33	13.6	7.89	6.3	14.18
52	PF	2984284.949	391284.2427	6.75	5.96	12.7	6.03	6.05	12.08
53	PF	2984282.733	391288.7246	6.77	7.23	14	7.59	5.48	13.08
54	PF	2984280.517	391293.2065	7.51	6.81	14.32	6.35	5.23	11.58
55	PF	2984278.3	391297.6884	9.59	7.83	17.42	6.77	5.86	12.63
56	PF	2984276.084	391302.1703	9.06	7.33	16.39	5.39	6.18	11.57
57	PF	2984273.867	391306.6522	7.91	6.97	14.88	7.34	5.92	13.26
58	PF	2984271.651	391311.1342	6.63	7.5	14.14	7.32	6.17	13.49
59	PF	2984269.434	391315.6161	7.7	7.29	14.99	4.99	5.74	10.73
60	PF	2984267.218	391320.098	7.21	7.46	14.67	7.01	5.54	12.54
61	PF	2984291.648	391281.9773	5.96	6.14	12.09	3.57	5.48	9.04
62	PF	2984289.431	391286.4592	7.64	7.27	14.91	4.39	5.91	10.29
63	PF	2984287.215	391290.9411	9.35	7.25	16.6	5.95	5.53	11.47
64	PF	2984284.998	391295.423	7.66	7.18	14.83	5.89	4.58	10.46
65	PF	2984282.782	391299.9049	9.49	7.5	17	5.1	5.28	10.38
66	PF	2984280.566	391304.3868	8.47	8.19	16.67	5.32	5.81	11.13
67	PF	2984278.349	391308.8687	11.05	6.17	17.22	3.82	5.06	8.88
68	PF	2984276.133	391313.3506	7.45	5.48	12.94	4.51	5.81	10.32
69	PF	2984273.916	391317.8325	3.41	5.15	8.57	7.91	5.53	13.43
70	PF	2984271.7	391322.3144	7.73	8.19	15.92	4.07	5.35	9.42
71	PF	2984296.13	391284.1937	7.84	8.03	15.87	4	5.6	9.6
72	PF	2984293.913	391288.6756	8.55	7.37	15.92	5.18	5.71	10.89
73	PF	2984291.697	391293.1575	9.15	7.28	16.43	5.4	6.14	11.54
74	PF	2984289.48	391297.6394	8.34	7.61	15.95	6.39	5.91	12.3
75	PF	2984287.264	391302.1213	7.16	5.64	12.8	5.23	5.9	11.13
76	PF	2984285.048	391306.6032	8.85	7.95	16.8	7.11	5.46	12.57
77	PF	2984282.831	391311.0851	7.69	7.25	14.94	4.27	4.31	8.58
78	PF	2984280.615	391315.567	6.49	7.04	13.52	5.42	5.63	11.04
79	PF	2984278.398	391320.0489	6.3	7.02	13.32	5.96	5.42	11.38
80	PF	2984276.182	391324.5308	6.47	6.96	13.43	7.19	5.08	12.27
81	PF	2984300.612	391286.4101	7.14	7.63	14.77	6.08	5.45	11.53
82	PF	2984298.395	391290.892	8.23	6.52	14.75	3.35	5.51	8.86
83	PF	2984296.179	391295.3739	8.01	5.93	13.95	4.31	5.51	9.82
84	PF	2984293.962	391299.8558	6.57	6.21	12.78	3.84	3.51	7.35
85	PF	2984291.746	391304.3377	7.29	6.21	13.5	3.22	5.04	8.26
86	PF	2984289.529	391308.8196	4.64	7.16	11.81	2.54	5.26	7.81
87	PF	2984287.313	391313.3015	9.17	6.99	16.16	7.07	5.09	12.16
88	PF	2984285.097	391317.7834	5.69	5.57	11.27	3.59	3.67	7.27
89	PF	2984282.88	391322.2653	4.77	7.1	11.87	2.67	5.2	7.87
90	PF	2984280.664	391326.7472	7.02	7.76	14.77	4.92	5.86	10.77
91	PF	2984305.093	391288.6265	9.62	6.58	16.21	7.52	4.68	12.21
92	PF	2984302.877	391293.1084	9.19	6.77	15.96	7.09	4.87	11.96
93	PF	2984300.661	391297.5903	6.7	6.55	13.25	4.6	4.65	9.25
94	PF	2984298.444	391302.0722	6.75	6.29	13.04	4.65	4.39	9.04
95	PF	2984296.228	391306.5541	8.23	7.59	15.82	6.13	5.69	11.82
96	PF	2984294.011	391311.036	7.72	7.46	15.17	5.62	5.56	11.17
97	PF	2984291.795	391315.518	6.35	6.38	12.74	4.25	4.48	8.74
98	PF	2984289.579	391319.9999	11.76	7.9	19.66	9.66	6	15.66
99	PF	2984287.362	391324.4818	9.85	8.02	17.87	7.75	6.12	13.87
100	PF	2984285.146	391328.9637	9.42	7.57	16.99	7.32	5.67	12.99
