# Supplementary material for: The influence of stand composition and season on canopy structure and understory light environment in different subtropical montane Pinus massoniana forests
Source: PeerJ. 2024 Mar 15;12:e17067. doi: 10.7717/peerj.17067 (PMC10946397; doi:10.7717/peerj.17067)
Supplement: Supplemental Information 5 [file peerj-12-17067-s005.csv]

raw data of Table 2
Cells	Forest stand	n	e	CO_summer	LAI_summer	Tdir_summer	Tdif_summer	Ttot_summer	CO_winter	LAI_winter	Tdir_winter	Tdif_winter	Ttot_winter
1	MF	2984523.592	391080.9139	22.7	1.79	5.18	5.41	10.59	27.12	1.38	4.56	4.79	9.35
2	MF	2984520.069	391077.3658	30.33	1.44	7.76	6.21	13.97	27.34	1.41	6.25	4.85	11.1
3	MF	2984516.546	391073.8177	23.27	1.61	4.66	5.43	10.09	24.9	1.49	5.28	4.35	9.63
4	MF	2984513.023	391070.2696	25.57	1.66	5.89	5.74	11.63	29.82	1.37	7.02	5.34	12.37
5	MF	2984509.5	391066.7215	17.52	2.2	3.21	3.45	6.66	24.95	1.51	4.02	4.17	8.19
6	MF	2984505.977	391063.1734	20.96	2.08	5.2	4.93	10.13	25.13	1.74	4.82	4.92	9.74
7	MF	2984502.455	391059.6253	22.43	1.68	6.46	5.05	11.51	24.5	1.55	6.05	4.27	10.32
8	MF	2984498.932	391056.0772	22.25	2.04	4.81	4.24	9.05	23.06	1.97	4.42	3.34	7.76
9	MF	2984495.409	391052.5291	24.72	1.65	3.89	6.25	10.14	25.74	1.59	5.62	4.51	10.12
10	MF	2984491.886	391048.981	25.93	1.76	5.12	5.26	10.39	24.76	2.13	3.14	3.48	6.63
11	MF	2984527.14	391077.391	28.63	1.25	7.17	6.5	13.67	25.48	1.54	1.84	4.23	6.06
12	MF	2984523.617	391073.8429	21.2	1.85	4.9	4.22	9.13	28.12	1.34	2.67	5.35	8.02
13	MF	2984520.094	391070.2948	16.53	2.28	3.65	3.19	6.84	27.65	1.37	2.26	5.35	7.61
14	MF	2984516.571	391066.7467	21.16	1.77	6.84	5.23	12.07	29.83	1.28	4.3	5.62	9.92
15	MF	2984513.048	391063.1986	22.73	1.52	5.25	5.19	10.44	26.77	1.47	5.09	5.34	10.43
16	MF	2984509.526	391059.6505	25.46	1.5	8.22	6.91	15.12	27.77	1.29	3.66	4.89	8.55
17	MF	2984506.003	391056.1024	21.65	1.76	7.45	5.62	13.06	26.66	1.57	3.96	4.17	8.12
18	MF	2984502.48	391052.5543	20.96	1.86	5.71	4.98	10.69	25.09	1.96	2.62	3.61	6.23
19	MF	2984498.957	391049.0062	21.77	1.78	5.98	5.38	11.35	21.79	2.06	4.11	3.04	7.15
20	MF	2984495.434	391045.4581	21.57	1.67	4.76	4.69	9.45	23.9	1.62	2.95	4.38	7.34
21	MF	2984530.688	391073.8681	27.92	1.38	5.25	6.02	11.27	26.25	1.36	4.41	4.92	9.33
22	MF	2984527.165	391070.32	18.5	2.01	5.53	3.92	9.45	24.66	1.52	3.66	4.24	7.9
23	MF	2984523.642	391066.7719	21.91	1.92	5.46	4.68	10.14	25.16	1.79	4.19	3.78	7.97
24	MF	2984520.119	391063.2238	24.7	1.42	6.86	5.99	12.85	28.48	1.53	3.18	5.16	8.33
25	MF	2984516.597	391059.6757	23.77	1.49	3.09	5.51	8.6	29.1	1.17	5.95	5.51	11.46
26	MF	2984513.074	391056.1275	24.71	1.43	11.23	7.22	18.44	29.64	1.31	3.17	6.66	9.83
27	MF	2984509.551	391052.5794	20.21	1.97	4.58	3.96	8.54	23.51	1.74	4.04	3.91	7.95
28	MF	2984506.028	391049.0313	21.34	1.91	6.04	4.89	10.94	25.04	1.68	3.99	4.4	8.39
29	MF	2984502.505	391045.4832	25.8	1.64	4.7	5.05	9.75	29.95	1.54	2.19	4.62	6.81
30	MF	2984498.982	391041.9351	23.15	1.69	6.46	5.76	12.23	26.55	1.69	4.74	4	8.75
31	MF	2984534.236	391070.3451	20.55	1.89	3.59	4.27	7.86	24.05	1.48	2.7	5.09	7.78
32	MF	2984530.713	391066.797	21.83	1.66	5.85	5.26	11.11	29.79	1.24	3.35	5.29	8.64
33	MF	2984527.19	391063.2489	19.58	1.98	4.86	3.92	8.78	25.76	1.72	5.38	4.57	9.95
34	MF	2984523.668	391059.7008	24.17	1.58	3.35	5.09	8.44	32.13	1.07	7.4	6.78	14.17
35	MF	2984520.145	391056.1527	24.24	1.85	4.21	5.05	9.26	26.06	1.39	6.67	4.74	11.41
36	MF	2984516.622	391052.6046	25.69	1.28	7.81	6.11	13.92	18.76	2.31	2.19	3.55	5.73
37	MF	2984513.099	391049.0565	25.84	1.32	8.31	7.12	15.43	25.81	1.67	2	4.17	6.18
38	MF	2984509.576	391045.5084	18.02	2.12	4.37	4.02	8.39	25.69	1.73	6	4.11	10.12
39	MF	2984506.053	391041.9603	24.17	1.57	4.92	5.61	10.54	26.06	1.47	5.08	4.62	9.71
40	MF	2984502.53	391038.4122	22.55	1.41	6.72	5.73	12.45	22.25	1.91	3.87	3.63	7.5
41	MF	2984537.784	391066.8222	18.39	2.16	4.43	3.6	8.03	21.55	1.81	2.43	3.51	5.95
42	MF	2984534.262	391063.2741	21.95	1.63	3.52	4.93	8.44	24.42	1.77	7.12	3.82	10.94
43	MF	2984530.739	391059.726	19.21	1.93	4.68	4.27	8.95	17.89	2.34	4.67	2.61	7.28
44	MF	2984527.216	391056.1779	20.09	1.66	3.28	4.86	8.14	23.09	1.56	7.07	3.94	11
45	MF	2984523.693	391052.6298	19.66	2.14	7.72	5.02	12.74	28.29	1.44	5.07	6.01	11.08
46	MF	2984520.17	391049.0817	23.21	1.66	4.46	4.86	9.32	34.24	1.11	9.2	5.69	14.88
47	MF	2984516.647	391045.5336	22.46	1.72	5.79	5.44	11.23	26.32	1.54	5.8	4.55	10.35
48	MF	2984513.124	391041.9855	21.08	1.98	3.79	4.59	8.38	28.63	1.57	3.81	5.08	8.89
49	MF	2984509.601	391038.4374	26.69	1.46	9.02	7.11	16.14	29.1	1.48	4.91	5.59	10.5
50	MF	2984506.078	391034.8893	25.13	1.46	6.91	5.82	12.73	28.43	1.61	2.98	4.89	7.88
51	MF	2984541.333	391063.2993	21.81	1.76	5.62	5.73	11.36	33.45	1.17	8.82	6.74	15.57
52	MF	2984537.81	391059.7512	19.82	1.96	6.01	4.27	10.28	21.91	1.66	4.54	3.87	8.41
53	MF	2984534.287	391056.2031	21.1	1.8	4.41	4.53	8.94	29.29	1.21	4.98	5.31	10.29
54	MF	2984530.764	391052.655	23.07	1.81	7.46	6	13.46	28.12	1.35	4.72	5.58	10.3
55	MF	2984527.241	391049.1069	24.42	2.54	2.43	3.74	6.17	29.25	1.37	2.05	5.47	7.53
56	MF	2984523.718	391045.5588	24.93	1.51	2.47	5.7	8.17	23.74	2.25	3.49	3.17	6.66
57	MF	2984520.195	391042.0107	21.79	1.86	6.16	5	11.16	26.5	1.55	3.3	4.93	8.22
58	MF	2984516.672	391038.4626	22.36	1.53	4.42	5.21	9.63	22.13	1.88	3.63	3.72	7.35
59	MF	2984513.149	391034.9145	23.69	1.51	4.76	6.14	10.9	22.86	1.73	4.44	3.92	8.35
60	MF	2984509.626	391031.3664	22.44	1.55	9.58	5.48	15.06	20.97	2	2.56	3.69	6.26
61	MF	2984544.881	391059.7764	23.27	1.86	9.45	7.01	16.46	31.55	1.43	5.79	6.62	12.4
62	MF	2984541.358	391056.2283	24.14	1.28	8.29	6.49	14.78	27.36	1.24	3.93	4.94	8.87
63	MF	2984537.835	391052.6802	20.88	1.77	6.13	4.98	11.11	24.29	1.61	3.75	4.43	8.18
64	MF	2984534.312	391049.1321	23.62	1.7	7.52	6.2	13.71	29.03	1.36	4.08	5.85	9.94
65	MF	2984530.789	391045.584	24.58	1.48	7.63	6.31	13.94	32.06	1.35	2.85	6.19	9.05
66	MF	2984527.266	391042.0359	22.05	1.96	4.6	4.5	9.1	28	1.45	4.38	4.69	9.07
67	MF	2984523.743	391038.4878	22.75	1.5	6.32	5.24	11.56	27.7	1.43	5.78	4.65	10.42
68	MF	2984520.22	391034.9397	19.97	1.75	4.67	4.54	9.21	25.57	1.58	4.41	4.26	8.67
69	MF	2984516.697	391031.3916	21.98	1.88	2.35	4.62	6.97	18.51	2.11	2.76	2.94	5.7
70	MF	2984513.174	391027.8435	21.98	1.88	2.35	4.62	6.97	24.99	1.83	5.12	4.36	9.47
71	MF	2984548.429	391056.2535	21.62	1.74	5.76	5.43	11.18	30.19	1.39	3.06	5.13	8.19
72	MF	2984544.906	391052.7053	20.81	1.75	6.78	4.8	11.58	29.71	1.42	3.22	5.3	8.52
73	MF	2984541.383	391049.1572	23.71	1.57	6.05	5.36	11.41	27.92	1.25	7.75	5.2	12.95
74	MF	2984537.86	391045.6091	20.2	1.92	6.31	4.69	11	32.43	1.1	4.92	6.49	11.41
75	MF	2984534.337	391042.061	23.33	1.69	3.61	4.8	8.41	29.19	1.36	4.1	5.42	9.52
76	MF	2984530.814	391038.5129	20.5	1.8	4.12	4.58	8.7	31.81	1.31	4.86	5.2	10.07
77	MF	2984527.291	391034.9648	25.71	1.27	5.21	6.69	11.9	29.41	1.46	5.15	5.07	10.21
78	MF	2984523.768	391031.4167	23.81	1.45	10.23	6.53	16.77	27.39	1.48	3.51	4.67	8.17
79	MF	2984520.245	391027.8686	21.31	1.63	3.8	4.86	8.66	24.91	1.75	3.51	3.86	7.37
80	MF	2984516.722	391024.3205	23.24	1.55	3.35	5.39	8.74	23.83	1.73	5.99	4.08	10.07
81	MF	2984551.977	391052.7305	19.86	1.95	5.85	4.8	10.65	27.38	1.78	2.66	4.52	7.19
82	MF	2984548.454	391049.1824	21.42	1.48	3.31	5.37	8.68	27.31	1.55	5.58	4.3	9.88
83	MF	2984544.931	391045.6343	17.51	1.97	4.59	4.99	9.58	32.25	1.11	4.89	6.2	11.08
84	MF	2984541.408	391042.0862	22.08	1.64	6.9	5.58	12.48	26.88	1.36	6.94	5.17	12.11
85	MF	2984537.885	391038.5381	17.74	2.04	3.65	3.74	7.39	25.74	1.39	5.27	4.76	10.03
86	MF	2984534.362	391034.99	28.35	1.59	5.68	6.39	12.08	20.87	1.89	4.63	3.8	8.44
87	MF	2984530.839	391031.4419	15.94	2.47	3.37	3.53	6.9	24.82	1.92	3.48	3.92	7.41
88	MF	2984527.316	391027.8938	25.77	1.52	7.22	5.77	12.99	23.54	1.86	5.18	4.19	9.37
89	MF	2984523.793	391024.3457	18.54	1.87	3.8	4.2	8	28.18	1.65	4.69	4.24	8.93
90	MF	2984520.271	391020.7976	23.12	1.68	6.56	4.95	11.51	28.06	1.81	4.05	3.92	7.97
91	MF	2984555.525	391049.2076	30.56	1.11	7.37	8.13	15.5	27.57	1.56	6.34	4.68	11.01
92	MF	2984552.002	391045.6595	22.01	1.56	6.04	5.83	11.87	32.66	1.08	8.14	5.88	14.03
93	MF	2984548.479	391042.1114	21.66	2.3	2.72	3.7	6.42	30.9	1.26	5.14	5.5	10.64
94	MF	2984544.956	391038.5633	35.15	1.31	5.9	6.87	12.77	26.58	1.65	4.75	3.99	8.75
95	MF	2984541.433	391035.0152	30.98	1.37	5.71	6.21	11.92	28.43	1.11	7.06	6	13.06
96	MF	2984537.91	391031.4671	28.43	1.18	9.52	7.14	16.65	28.37	1.31	4.8	4.93	9.72
97	MF	2984534.387	391027.919	26.61	1.73	4.88	5.15	10.04	26.56	1.54	4.49	4.25	8.74
98	MF	2984530.864	391024.3709	28.42	1.35	5.77	7.21	12.98	23.68	1.83	2.4	3.54	5.94
99	MF	2984527.342	391020.8228	23.8	1.37	8.12	6.02	14.14	31.22	1.16	6.17	6.22	12.39
100	MF	2984523.819	391017.2747	20.09	1.94	4.28	4.15	8.43	28.04	1.47	4.34	5.68	10.02
1	PF	2984264.756	391268.6787	20.9	2.19	6.03	4.81	10.84	31.81	1.23	5.85	6.37	12.22
2	PF	2984262.54	391273.1606	26.88	1.46	10.05	6.46	16.51	30.81	1.32	5.15	5.63	10.77
3	PF	2984260.323	391277.6425	27.58	1.28	7.7	6.66	14.36	31.03	1.15	8.27	5.64	13.91
4	PF	2984258.107	391282.1244	28.31	1.39	8.7	6.61	15.31	31.96	1.09	7.37	5.93	13.3
5	PF	2984255.891	391286.6063	27.9	1.5	7.46	6.28	13.74	31.56	1.11	7.33	5.93	13.26
6	PF	2984253.674	391291.0882	26.71	1.46	6.87	6.68	13.56	30.25	1.34	6.33	5.67	12
7	PF	2984251.458	391295.5701	29.13	1.35	4.36	6.49	10.85	19.88	2.33	3.95	2.75	6.69
8	PF	2984249.241	391300.052	30.72	1.19	6.49	7.33	13.82	23.44	1.78	3.59	3.51	7.1
9	PF	2984247.025	391304.5339	29.13	1.41	8.25	7.68	15.93	35.36	0.99	9.66	7.17	16.83
10	PF	2984244.809	391309.0158	26.99	1.56	4.05	6.08	10.13	35.41	1.1	7.47	7.21	14.68
11	PF	2984269.238	391270.8951	28	1.58	8.37	7.29	15.66	35.71	1.06	6.5	6.53	13.04
12	PF	2984267.022	391275.377	26.47	1.61	7.92	6.96	14.89	33.58	0.98	4.43	6.38	10.81
13	PF	2984264.805	391279.8589	29.29	1.3	9.41	7.62	17.04	30.74	1.06	4.98	6.36	11.34
14	PF	2984262.589	391284.3408	30.55	1.27	8.76	7.51	16.27	24.72	1.47	6.17	4.73	10.9
15	PF	2984260.373	391288.8227	31.4	1.21	8.34	7.48	15.82	30.52	1.19	4.62	5.82	10.44
16	PF	2984258.156	391293.3046	31.72	1.18	6.7	7.29	13.98	30.83	1.26	6.58	5.72	12.3
17	PF	2984255.94	391297.7865	32.5	1.19	8.87	7.41	16.28	32.65	1.15	4.61	6.1	10.71
18	PF	2984253.723	391302.2684	27.69	1.46	7.32	6.42	13.73	32.6	1.09	4.66	5.96	10.62
19	PF	2984251.507	391306.7504	23.15	1.68	6.13	5.13	11.26	30.14	1.27	4.15	5.62	9.78
20	PF	2984249.29	391311.2323	24.35	1.68	6.3	4.98	11.28	26.97	1.44	4.7	5.12	9.82
21	PF	2984273.72	391273.1116	23.04	2.04	5.8	4.2	10	32.65	1.23	3.29	5.78	9.07
22	PF	2984271.504	391277.5935	24.94	1.48	5.2	5.76	10.95	29.13	1.56	6.08	4.76	10.83
23	PF	2984269.287	391282.0754	28.39	1.47	6.97	7.16	14.13	32.64	1.23	6.56	6.07	12.63
24	PF	2984267.071	391286.5573	29.44	1.34	7.08	7	14.09	31.44	1.25	6.58	5.75	12.33
25	PF	2984264.854	391291.0392	26.82	1.56	6.62	5.82	12.44	30.15	1.33	5.7	5.46	11.16
26	PF	2984262.638	391295.5211	30.85	1.34	6.24	6.82	13.05	31.1	1.35	6.23	5.6	11.83
27	PF	2984260.422	391300.003	32.33	1.1	8.76	7.62	16.37	23.91	1.73	3.56	3.71	7.27
28	PF	2984258.205	391304.4849	25.22	1.64	5.85	5.12	10.97	32	1.21	7.9	5.67	13.57
29	PF	2984255.989	391308.9668	25.85	2.21	2.03	4.03	6.06	32.62	1.15	6.58	6.22	12.8
30	PF	2984253.772	391313.4487	33.72	1.16	6.48	7.93	14.41	35.16	1.08	8.23	6.1	14.33
31	PF	2984278.202	391275.328	31.78	1.09	8.8	8.1	16.89	31.64	1.21	6.22	5.86	12.08
32	PF	2984275.986	391279.8099	31.27	1.27	6.43	7.33	13.76	33.62	1.25	3.99	5.91	9.9
33	PF	2984273.769	391284.2918	28.38	1.3	8.75	6.96	15.71	33.05	1.07	5	6.18	11.18
34	PF	2984271.553	391288.7737	22.81	2.08	4.56	4.44	9.01	31.25	1.31	4.78	5.59	10.37
35	PF	2984269.336	391293.2556	29.38	1.3	8.04	7	15.04	29.55	1.43	6.33	5.23	11.56
36	PF	2984267.12	391297.7375	26.73	1.4	7.08	6.2	13.28	30.34	1.21	5.04	5.3	10.34
37	PF	2984264.904	391302.2194	30.21	1.36	7.63	7.42	15.05	32.03	1.18	6.27	5.85	12.12
38	PF	2984262.687	391306.7013	30.09	1.21	8.08	7.53	15.61	30.3	1.34	6.79	5.95	12.74
39	PF	2984260.471	391311.1832	25.7	1.45	7.51	6.62	14.13	28.1	1.57	4.43	5.35	9.77
40	PF	2984258.254	391315.6651	24.3	1.86	3.26	5.03	8.29	27.9	1.58	4.41	5.31	9.71
41	PF	2984282.684	391277.5444	29.63	1.24	5.95	7.19	13.13	32.68	1.03	4.5	6.38	10.89
42	PF	2984280.468	391282.0263	30.62	1.08	10.18	7.2	17.38	31.99	1.11	5.22	6.14	11.36
43	PF	2984278.251	391286.5082	29.3	1.28	9.18	7.09	16.27	31.01	1.35	3.84	5.72	9.56
44	PF	2984276.035	391290.9901	28.1	1.52	7.09	5.97	13.06	31.21	1.2	7.27	5.43	12.7
45	PF	2984273.818	391295.472	28.61	1.47	8.15	6.53	14.68	33.96	1.17	5.64	6.27	11.91
46	PF	2984271.602	391299.9539	30.06	1.34	5.92	7.17	13.09	27.29	1.49	5.01	4.99	10.01
47	PF	2984269.385	391304.4358	23.06	1.93	8.2	5.45	13.65	28.64	1.41	3.36	5.37	8.73
48	PF	2984267.169	391308.9177	29.8	1.24	7.35	7.57	14.92	31.75	1.28	5.27	5.42	10.69
49	PF	2984264.953	391313.3996	26.69	1.57	4.05	5.42	9.47	33.5	1.21	5.57	5.71	11.28
50	PF	2984262.736	391317.8815	28.18	1.52	6.31	7.4	13.71	32.87	1.18	6.81	5.95	12.76
51	PF	2984287.166	391279.7608	25.21	1.49	7.27	6.33	13.6	33.19	1.19	7.89	6.3	14.18
52	PF	2984284.949	391284.2427	25.61	1.41	6.75	5.96	12.7	32.56	1.2	6.03	6.05	12.08
53	PF	2984282.733	391288.7246	28.65	1.29	6.77	7.23	14	31.17	1.26	7.59	5.48	13.08
54	PF	2984280.517	391293.2065	29.83	1.24	7.51	6.81	14.32	28.57	1.36	6.35	5.23	11.58
55	PF	2984278.3	391297.6884	31.52	1.31	9.59	7.83	17.42	31.23	1.33	6.77	5.86	12.63
56	PF	2984276.084	391302.1703	30.01	1.48	9.06	7.33	16.39	31.81	1.21	5.39	6.18	11.57
57	PF	2984273.867	391306.6522	30.14	1.27	7.91	6.97	14.88	32.54	1.29	7.34	5.92	13.26
58	PF	2984271.651	391311.1342	31.93	1.23	6.63	7.5	14.14	33.51	1.04	7.32	6.17	13.49
59	PF	2984269.434	391315.6161	30.7	1.31	7.7	7.29	14.99	30.72	1.2	4.99	5.74	10.73
60	PF	2984267.218	391320.098	29.87	1.2	7.21	7.46	14.67	27.79	1.43	7.01	5.54	12.54
61	PF	2984291.648	391281.9773	27.87	1.42	5.96	6.14	12.09	30.25	1.32	3.57	5.48	9.04
62	PF	2984289.431	391286.4592	30.38	1.23	7.64	7.27	14.91	30.95	1.11	4.39	5.91	10.29
63	PF	2984287.215	391290.9411	29.17	1.28	9.35	7.25	16.6	29.8	1.15	5.95	5.53	11.47
64	PF	2984284.998	391295.423	28.53	1.49	7.66	7.18	14.83	26.11	1.48	5.89	4.58	10.46
65	PF	2984282.782	391299.9049	31.24	1.14	9.49	7.5	17	30.07	1.24	5.1	5.28	10.38
66	PF	2984280.566	391304.3868	33.85	1.06	8.47	8.19	16.67	31.75	1.07	5.32	5.81	11.13
67	PF	2984278.349	391308.8687	25.87	1.23	11.05	6.17	17.22	28.7	1.48	3.82	5.06	8.88
68	PF	2984276.133	391313.3506	24.27	1.7	7.45	5.48	12.94	31.4	1.2	4.51	5.81	10.32
69	PF	2984273.916	391317.8325	24.71	1.72	3.41	5.15	8.57	31.07	1.18	7.91	5.53	13.43
70	PF	2984271.7	391322.3144	32.39	1.16	7.73	8.19	15.92	31.04	1.27	4.07	5.35	9.42
71	PF	2984296.13	391284.1937	32.47	1.12	7.84	8.03	15.87	31.66	1.15	4	5.6	9.6
72	PF	2984293.913	391288.6756	30.87	1.19	8.55	7.37	15.92	30.58	1.26	5.18	5.71	10.89
73	PF	2984291.697	391293.1575	30.48	1.22	9.15	7.28	16.43	31.86	1.27	5.4	6.14	11.54
74	PF	2984289.48	391297.6394	29.33	1.17	8.34	7.61	15.95	33.34	1.2	6.39	5.91	12.3
75	PF	2984287.264	391302.1213	24.02	1.59	7.16	5.64	12.8	32.61	1.17	5.23	5.9	11.13
76	PF	2984285.048	391306.6032	31.72	1.14	8.85	7.95	16.8	28.8	1.4	7.11	5.46	12.57
77	PF	2984282.831	391311.0851	30.3	1.42	7.69	7.25	14.94	23.67	1.94	4.27	4.31	8.58
78	PF	2984280.615	391315.567	30.73	1.25	6.49	7.04	13.52	31.09	1.43	5.42	5.63	11.04
79	PF	2984278.398	391320.0489	29.38	1.39	6.3	7.02	13.32	31.16	1.4	5.96	5.42	11.38
80	PF	2984276.182	391324.5308	28.95	1.41	6.47	6.96	13.43	29.89	1.36	7.19	5.08	12.27
81	PF	2984300.612	391286.4101	30.09	1.37	7.14	7.63	14.77	31.34	1.31	6.08	5.45	11.53
82	PF	2984298.395	391290.892	25.73	1.55	8.23	6.52	14.75	30.69	1.26	3.35	5.51	8.86
83	PF	2984296.179	391295.3739	26.04	1.5	8.01	5.93	13.95	28.8	1.45	4.31	5.51	9.82
84	PF	2984293.962	391299.8558	26.09	1.41	6.57	6.21	12.78	22.21	2.02	3.84	3.51	7.35
85	PF	2984291.746	391304.3377	28.29	1.33	7.29	6.21	13.5	28.24	1.35	3.22	5.04	8.26
86	PF	2984289.529	391308.8196	29.4	1.32	4.64	7.16	11.81	29.4	1.32	2.54	5.26	7.81
87	PF	2984287.313	391313.3015	30.99	1.39	9.17	6.99	16.16	30.99	1.39	7.07	5.09	12.16
88	PF	2984285.097	391317.7834	28.07	1.95	5.69	5.57	11.27	28.07	1.95	3.59	3.67	7.27
89	PF	2984282.88	391322.2653	26.96	1.67	4.77	7.1	11.87	26.96	1.67	2.67	5.2	7.87
90	PF	2984280.664	391326.7472	29.38	1.54	7.02	7.76	14.77	29.38	1.54	4.92	5.86	10.77
91	PF	2984305.093	391288.6265	29.78	1.45	9.62	6.58	16.21	29.78	1.45	7.52	4.68	12.21
92	PF	2984302.877	391293.1084	30.05	1.6	9.19	6.77	15.96	30.05	1.6	7.09	4.87	11.96
93	PF	2984300.661	391297.5903	30.85	1.52	6.7	6.55	13.25	30.85	1.52	4.6	4.65	9.25
94	PF	2984298.444	391302.0722	29.52	1.6	6.75	6.29	13.04	29.52	1.6	4.65	4.39	9.04
95	PF	2984296.228	391306.5541	29.69	1.2	8.23	7.59	15.82	29.69	1.2	6.13	5.69	11.82
96	PF	2984294.011	391311.036	29.98	1.27	7.72	7.46	15.17	29.98	1.27	5.62	5.56	11.17
97	PF	2984291.795	391315.518	27.82	1.52	6.35	6.38	12.74	27.82	1.52	4.25	4.48	8.74
98	PF	2984289.579	391319.9999	32.73	1.19	11.76	7.9	19.66	32.73	1.19	9.66	6	15.66
99	PF	2984287.362	391324.4818	32.52	1.2	9.85	8.02	17.87	32.52	1.2	7.75	6.12	13.87
100	PF	2984285.146	391328.9637	31.55	1.26	9.42	7.57	16.99	31.55	1.26	7.32	5.67	12.99
